# Supplementary material for: Anthraquinone-Polyaniline-Integrated Textile Platforms for In Situ Electrochemical Production of Hydrogen Peroxide for Microbial Deactivation
Source: Polymers (Basel). 2023 Jun 28;15(13):2859. doi: 10.3390/polym15132859 (PMC10361206; doi:10.3390/polym15132859)
Supplement: Supplementary file 1 [file polymers-15-02859-s001.zip]

Archive with 1 entries (1 files):
- polymers-2452404-supplementary.pdf
